# Supplementary material for: Epidemiology, haematology and molecular characterization of haemoprotozoon and rickettsial organisms causing infections in cattle of Jammu region, North India
Source: BMC Vet Res. 2021 Jun 15;17:219. doi: 10.1186/s12917-021-02915-9 (PMC8207732; doi:10.1186/s12917-021-02915-9)
Supplement: Supplementary file 1 — Additional file 1. [file 12917_2021_2915_MOESM1_ESM.xlsx]

## Sheet: Sheet1
		Rainfall		Maximum temperature			Minimum temperature			Morning relative Humidity			Evening relative Humidity
	2017	2018	2019	2017	2018	2019	2017	2018	2019	2017	2018	2019	2017	2018	2019
January	143.8	9.6	64.2	17.6	19.1	17.4	6.8	3.9	5.2	91	93.1935	93	61	53.3871	55
February	31.4	50.8	155.4	22.5	22.6	19.3	8.6	7.4	8.1	85	90.3571	91	58	48.3571	58
March	40.4	12.6	36.2	26.3	28.5	24.4	10.4	11.9	10.6	82	84.129	91	44	42.3548	50
April	23.4	45.2	42.2	34.4	33.6	33.5	16	16.5	17.1	68	75.0333	74	33	33.9667	35
May	11.4	13.8	5.6	37.8	38.3	37.7	20.4	20.5	20	57	55.0645	52	30	23.9355	25
June	236.4	66.2	24.2	36.5	38.1	40.5	23.6	25.8	24.1	68	63.3333	50	43	37.2333	29
July	279	235.4	322.8	34.5	34.5	34.7	25.1	26.3	26.3	83	84.9677	81	64	60.9032	60
August	181.8	470.4	172.7	33.7	34	33.7	25	25.9	25.9	87	87.3548	87	66	67.6774	65
September	49.5	202.4	168.2	33.9	32.2	33	22.7	22.9	24.6	85	87.3667	89	55	62.7667	66
October	0	3.6	30.6	32.8	29.4	29.4	16.3	13.3	17.2	83	81.0645	87	41	41.9677	53
November	10	14.8	77.4	25.1	25.6	24	8.9	10.1	13	93	92.5667	90	46	43.7667	50
December	51.2	11.8	83.8	21	20.3	16.2	6.2	4.4	7.2	92	94.8065	92	54	44.3548	67
